# Supplementary material for: A Critical Review of Statistical Methods for Twin Studies Relating Exposure to Early Life Health Conditions
Source: Int J Environ Res Public Health. 2021 Dec 2;18(23):12696. doi: 10.3390/ijerph182312696 (PMC8657152; doi:10.3390/ijerph182312696)
Supplement: Supplementary file 1 [file ijerph-18-12696-s001.zip]

Archive with 2 entries (2 files):
- ijerph-1456465_Supplementary Material S1 .pdf
- ijerph-1456465_Table S1.xlsx
