# Supplementary material for: A Critical Review of Statistical Methods for Twin Studies Relating Exposure to Early Life Health Conditions
Source: Int J Environ Res Public Health. 2021 Dec 2;18(23):12696. doi: 10.3390/ijerph182312696 (PMC8657152; doi:10.3390/ijerph182312696)
Supplement: Supplementary file 1 [file ijerph-18-12696-s001.zip › ijerph-1456465_Table S1.xlsx]

## Sheet: Table S1
Table S1. Characteristics of the included studies
First author Year	Outcomes	Exposures Confounders	Study design	Statistical methods	Main results
Bilenberg 2011	Attention-deficit / hyperactivity disorder (ADHD) scale	24 maternal transplacentally acquired antibodies Sex, zygosity	Cross-sectional study 166 same-sex twin pairs 27 MZ, 139 DZ Age 4-18 years	Wilcoxon signed-rank test to assess exposure differences within outcome-discordant pairs, by zygosity / sex	Twins with higher ADHD score had significantly higher PnPs14 RFU-score than lower-scoring co-twins; mean difference was 0.08 overall and 0.19 in MZ
Boghossian 2016	Composite outcome of neurodevelopmental impairment (NDI) or death	Antenatal corticosteroids (ANS) Neonatal variables Maternal variables Study centre, year of birth	Longitudinal study 6925 multiples (5775 twins) Unknown zygosity 18 to 22 months’ corrected age	Generalized estimation equation (GEE) models Potential confounders included as covariates; stratified analyses	ANS associated with a lower risk of NDI / death among non-small for gestational age infants (RR=0.89) and a higher risk of NDI / death among small for gestational age infants (RR=1.62) ANS associated with a higher risk of NDI / death among infants of mothers with diabetes (RR=1.55)
Bogl 2019	Body mass index (BMI) adjusted for age and sex	Daily dietary intake Height Country	Cross-sectional study 85 same-sex twin pairs Unknown zygosity Age 11 years and above	Linear regression on outcome / exposure differences within pairs Height included as covariate; random effect for country	Increasing energy intake associated with increasing BMI (β=0.13 for a 100-kcal/d increase)
Bunyavanich 2013	Physician-diagnosed asthma Asthma medication use Hospitalization for asthma	Heritability Shared environment Unique environment Early-life environmental tobacco smoke (ETS) Age, sex	Longitudinal study Age 1: 339 twin pairs 120 MZ, 219 DZ Age 3: 312 twin pairs 103 MZ, 209 DZ	ACE models including age, sex and ETS as covariates	Age 1: predominance of shared environmental effects for asthma diagnosis / medication use (84 to 88%); predominance of genetic contribution for asthma hospitalization (55 to 95%) Age 3: substantial genetic contribution for all the outcomes (34 to 65%)
Castellheim 2018	Attention-deficit / hyperactivity disorder (ADHD) scale Learning disability (LD) scale Autism spectrum disorder (ASD) scale	Lifetime general anesthesia Congenital abnormalities / systemic disorders (CSD) Sex	Longitudinal study 68 twin pairs 21 MZ, 45 DZ (2 unknown) Age 9-12 years	Linear regression with cluster- robust standard errors to assess outcome differences within exposure-discordant pairs, stratified by zygosity / ASD CSD / sex included as covariates	Anesthesia significantly associated with higher ADHD scores (β=1.02)
Dubois 2016	Body mass index (BMI) BMI change	Daily intakes of energy, macronutrients, and various foods, at age 9 Age, sex	Longitudinal study Age 9: 152 twin pairs Age 12: 147 twin pairs Age 13: 139 twin pairs Age 14: 138 twin pairs All MZ twins	Spearman’s correlations on outcome / exposure differences within pairs, by age and sex Wilcoxon signed-rank test to assess exposure differences within outcome-discordant pairs (at least once), by sex	Energy intake at age 9 not associated with BMI at subsequent ages Carbohydrates negatively associated, and fats positively associated with BMI in boys Within female discordant pairs, heavier twins consumed more grain products than their leaner co-twins
Faith 2012	Body mass index (BMI) adjusted for age and sex Waist circumference (WC) Per cent body fat (BF)	Heritability Shared environment Unique environment Energy compensation ability scale (COMPX) Age, sex	Cross-sectional study 69 same-sex twin pairs 40 MZ, 29 DZ Age 4-7 years	ACE models Bivariate ACE models Age and sex regressed out prior to analyses	For BMI, WC and BF heritability was estimated at 89%, 73%, and 90%, respectively COMPX correlated with BF (r=-0.24), due to a unique environmental correlation (re=-0.27)
Gong 2014	Presence of attention-deficit / hyperactivity disorder (ADHD) Presence of autism spectrum disorder (ASD)	Residence time-weighted concentrations of PM10 and NOx from road traffic, during pregnancy, and during the first / ninth year of life Sex, neonatal variables Maternal variables Socio-economic status Comorbidities	Longitudinal study 1713 twin pairs Unknown zygosity Age 9 or 12 years	Generalized estimation equation (GEE) models with robust standard errors, by age Potential confounders included as covariates	ADHD and ASD not significantly associated with PM10 and NOx at any age
González- Valenzuela 2019	Verbal, non-verbal and global development (VD, NVD, GD) delay General intelligence (GI) difficulties	Delivery mode Maternal age, gestational age, birthweight, Apgar	Longitudinal study 62 twin pairs Unknown zygosity Age 6 years	Binary logistic regression Potential confounders included as covariates	Cesarean birth associated with a higher risk of VD delay (OR=2.83), NVD delay (OR=2.55), GD delay (OR=3.69), and GI difficulties (OR=2.62)
Ha 2019	Fine motor, gross motor, communication, personal- social functioning, problem-solving, and overall developmental delay	Prenatal and postnatal exposures to PM2.5 and O3 Maternal variables Neonatal variables Alcohol / smoking exposure	Longitudinal study 508 twin pairs Unknown zygosity Age 8, 12, 18, 24, 30 and 36 months	Generalized linear mixed models Models for prenatal exposures: infant-level and mother-level random intercepts Models for postnatal exposures: mother-level random intercept (no repeated measurements) Potential confounders included as covariates	Prenatal exposure to O3 significantly associated with the risk of communication delays (RR=1.025) Postnatal exposures to O3 significantly associated with the risk of developmental delays at different ages (RR=1.014 to 1.173) Postnatal exposures to PM2.5 significantly associated with the risk of personal-social developmental delays up to 18 months (RR=1.052 to 1.120)
Jackson 2016	Conduct problem (CP) scale	Breast-feeding duration Genetic risk scale Age, sex, race, birthweight Mother age / education postpartum depression Female-headed household, low household income Parental involvement, attachment security	Longitudinal study About 650 same-sex twin pairs About 150 MZ Age 4-7 years	Linear regression with cluster- robust standard errors Genetic risk scale and other variables included as covariates Linear mixed models to check robustness of the results	The effect of a short duration of breast feeding on CP was stronger in children with higher genetic risk than in children with lower genetic risk (β=0.018 in the absence of genetic risk; β for interaction=0.095)
Johnson 2018	Body mass index (BMI) adjusted for age and sex Per cent body fat (BF)	Frequency of mother / child behaviors during a laboratory meal	Cross-sectional study 51 same-sex twin pairs Unknown zygosity Age 3-7 years	Generalized estimation equation (GEE) models	Positive significant associations between BMI and maternal non-verbal encouragements / discouragements, and temporary discouragements
Kahr 2015	Lifetime atopic dermatitis Lifetime asthma Lifetime hay fever	Heritability Shared environment Unique environment Age, sex, gestational age Delivery mode Maternal smoking	Cross-sectional study 3129 twin pairs 850 MZ, 2279 DZ Age 3-9 years	ACE models, stratified by age, sex, gestational age, delivery mode, and maternal smoking	Overall contribution of genetic factors was 94% for atopic dermatitis, 54% for asthma and 43% for hay fever No evidence of genetic effect modification
Kan 2020	Body mass index (BMI) adjusted for age and sex	Reward responsiveness scale Food responsiveness scale External eating scale Heritability Shared environment Unique environment Age, sex	Cross-sectional study 1078 twin pairs 362 MZ, 716 DZ Age 5 years	Multivariate ACE model Age and sex regressed out prior to analyses	Weak shared / unique environmental effects on BMI (9% / 12%) High heritability of BMI (79%) Weak correlations between BMI and food responsiveness (r=0.20) / external eating (r=0.10) Contributions to these correlations were in opposite directions and were not estimated
Lamb 2012	Scales of internalizing and externalizing problems	Heritability Shared environment Unique environment Age, sex, twin separation	Longitudinal study Age 7: 3502 twin pairs 1260 MZ, 2242 DZ Age 10: 3134 twin pairs 1155 MZ, 1979 DZ Age 12: 2202 twin pairs 878 MZ, 1324 DZ	Moderated ACE model, stratified by age Sex and twin separation included as moderators	No shared environmental effects Lower heritability of internalizing / externalizing problems in twins exposed to different teachers (26 to 56%) than in twins exposed to the same teacher (67 to 82%) Higher heritability of externalizing problems in boys (47 to 82%) than in girls (55 to 75%)
Leong 2020	Body mass index (BMI) adjusted for age and sex Obesity status	Number of antibiotic courses during early childhood (0-24 months) Neonatal variables Maternal variables Socioeconomic status	Cross-sectional study 2094 twin pairs Unknown zygosity Age 4 years	Multiple linear / logistic regression with covariates (confounders) and cluster- robust standard errors Multiple linear / logistic regression with a fixed pair effect and covariates which could differ between twins (e.g. sex)	In models without pair effect, additional courses of antibiotics associated with increasing BMI (β=0.018) and obesity risk (OR=1.09) Accounting for pair effect, the aforementioned associations disappeared
Li 2017	Ever being obese	Infections with or without antibiotic use in infancy (first 12 months of life)	Longitudinal study 547 same-sex twin pairs Unknown zygosity Age up to 18 years	Conditional logistic regression	Increased risk of obesity associated with untreated infection in infancy compared with no infection (OR=1.55); no increased risk of obesity associated with antibiotic use in infancy compared with untreated infection
Llewellyn 2012	Weight adjusted for age, sex and gestational age	Slowness in eating scale Satiety responsiveness scale Appetite size scale Heritability Shared environment Unique environment Age, sex	Cross-sectional study 2317 twin pairs 724 MZ, 1593 DZ Age 3 months	Multivariate ACE model Age and sex regressed out prior to analyses	Shared/unique environmental effects (41%/35%) higher than the genetic effect (24%) Weak correlations between weight and slowness in eating (r=0.22) / satiety responsiveness (r=0.23) / appetite size (r=0.30) Common genetic effects explained about 40% of these correlations
Llewellyn 2014	Body mass index (BMI) adjusted for age and sex	Heritability Shared environment Unique environment Age, sex	Longitudinal study 2556 twin pairs 1535 MZ, 1021 DZ Age 4 and 10 years	Bivariate ACE model Age and sex regressed out prior to analyses	Heritability increased significantly from 43 at age 4 to 82% at age 10 Shared environment effect showed opposite trend Genetic correlation between BMI at the two ages was ra=0.58
Ning 2013	Body mass index (BMI) adjusted for age Waist circumference (WC) adjusted for age	Heritability Shared environment Unique environment Age, sex	Cross-sectional study 588 twin pairs 312 MZ, 276 DZ Age 8-17 years	Bivariate ACE models, stratified by age group (8-12 / 13-17 years) and sex	Heritability of BMI from 56 to 71% Heritability of WC from 24 to 56% Higher heritability in older children and in girls Weak shared environmental effects on BMI (5 to 35%) Substantial contributions of common genetic effects to correlations (FRa) between BMI and WC (37 to 91%)
Örtqvist 2017	Lung function (FEV1, FVC, and FEV1/FVC) before and after bronchodilator treatment, adjusted for sex, age, height, ethnicity Abnormal lung function	Birthweight, gestational age, fetal growth Mother living with father at the birth of the child Parental education Zygosity	Longitudinal study About 250 twin pairs About 150 MZ Age 9-16 years	Multiple linear / logistic regression with covariates (confounders) and cluster- robust standard errors Multiple linear regression with a fixed pair effect, stratified by zygosity Conditional logistic regression	Marginal analyses: post-bronchodilator FEV1 significantly associated with a 500 g decrease in birthweight (β=-0.16) and a 1-SD decrease in fetal growth (β=-0.15); similar associations found for FVC; abnormal FEV1 significantly associated with a 1-SD decrease in fetal growth (OR=1.27) Conditional analyses: similar but not significant β coefficients; stronger association between fetal growth and ab…
Palmer 2016	Symptom counts of attention-deficit / hyperactivity disorders: inattention (ADHD-IN), hyperactivity / impulsivity (ADHD-HI), conduct disorder (CD)	Prenatal smoking: in the first trimester (MSDP-E) or throughout the entire pregnancy (MSDP-T) Age; familial risk factors for MSDP, such as mother age and education level, paternal smoking and education level	Longitudinal study 808 female twin pairs Unknown zygosity Age 12-23 years	Poisson regression with cluster- robust standard errors Age included as covariate Familial factors accounted for via propensity score	MSDP-E significantly increased CD (β=0.43) MSDP-T significantly increased ADHD-IN (β=0.85) Effect inconsistencies across propensity score levels
Petkovsek 2014	Externalizing behavioral problem (EBP) scale	Prenatal smoking Sex, race Genetic risk scale Cognitive ability scale, corporal punishment score, self-regulation scale, maternal depression scale, socioeconomic status, family adversity scale	Longitudinal study About 800 twin pairs About 100 MZ Age 4 years	Linear regression with cluster- robust standard errors Genetic risk scale and other variables included as covariates	In females, stronger effect of prenatal smoking on EBP in children with higher genetic risk than in children with lower genetic risk (β=-0.31 in the absence of genetic risk; β for interaction=0.36)
Pimpin 2016	Body mass index (BMI) Weight Overweight / obesity status	Mean daily percentage of total energy from proteins at 21 months (%Epro) Mean daily intake of total energy at 21 months Time at measurement Neonatal-postnatal variables Maternal variables Socioeconomic status Zygosity	Longitudinal study 1077 twin pairs 345 MZ, 732 DZ Age through 21 and 60 months (3-month intervals)	Linear mixed models for repeated measurements, including infant- level and mother-level random intercepts and slopes (for the time at measurement) Generalized linear mixed models including a mother-level random intercept (no repeated measurements) Potential confounders included as covariates	Increasing %Epro associated with higher BMI (β=0.043) and weight (β=0.052) through 21 and 60 months Increasing %Epro associated with higher odds of overweight/obesity at 36 months (OR=1.10)
Pimpin 2018	Body mass index (BMI) Weight Overweight / obesity status	Mean daily intake / percentage of total energy from animal, dairy and plant proteins at 21 months Mean daily intake of total energy at 21 months Diary pattern indicators Time at measurement Neonatal-postnatal variables Maternal variables Socioeconomic status Zygosity	Longitudinal study 1077 twin pairs 345 MZ, 732 DZ Age through 21 and 60 months (3-month intervals)	Linear mixed models for repeated measurements, including infant- level and mother-level random intercepts and slopes (for the time at measurement) Generalized linear mixed models including a mother-level random intercept (no repeated measurements) Potential confounders included as covariates	Increasing % dairy protein intake at 21 months associated with higher BMI (β=0.040) and weight (β=0.046) through 21 and 60 months Increasing % dairy protein intake at 21 months associated with higher odds of overweight / obesity at 36 months (OR=1.12)
Robbers 2012	Scales of internalizing and externalizing problems	Heritability Shared environment Unique environment Age, sex, divorce status	Longitudinal study 4592 twin pairs 1722 MZ, 2870 DZ Age 3 and 12 years	Moderated ACE model stratified by age Sex and divorce status included as moderators	Lower heritability of internalizing / externalizing problems in children from divorced families (3 to 51%) than in children from non-divorced families (34 to 60%)
Schrempft 2018	Body mass index (BMI) adjusted for age and sex	Obesogenic home environment Heritability Shared environment Unique environment Age, sex, gestational age	Cross-sectional study 925 twin pairs 314 MZ, 611 DZ Age 4 years	Moderated ACE models Home environment risk (lower/higher) included as moderator Age, sex and gestational age regressed out prior to analyses	Heritability of BMI significantly higher in higher-risk (86%) than in lower-risk home environments (39%) Influence of shared environmental factors on BMI significantly lower in higher-risk (0%) than in lower-risk home environments (34%)
Silventoinen 2016	Body mass index (BMI)	Heritability Shared environment Unique environment Age, sex, cohort	Longitudinal study 87782 twin pairs 31602 MZ, 56180 DZ Age 1-19 years	Moderated ACE models stratified by age and region Sex included as a moderator Qualitative sex-limitation accounted for Age and cohort effects regressed out prior to analyses	Lowest heritability at 4 years of age (40%) Increased heritability at 19 years of age (75%) Opposite behavior of shared environmental factors Similar patterns in boys and girls and by region
Slob 2020	Lifetime asthma Lifetime eczema	Antibiotic use in infancy (first 2 years of life) Sex, birthweight, socioeconomic status, hours of outside childcare, breast feeding, delivery mode, mother / father education level Cohort, zygosity	Longitudinal study About 20000 twin pairs from 2 cohorts 493 MZ, 1199 same- sex DZ twin pairs discordant for asthma 859 MZ, 1602 same- sex DZ twin pairs discordant for eczema Age 3-10 years	Generalized estimation equation (GEE) models with covariates (confounders) Conditional logistic regression including covariates which could differ between twins (e.g. birthweight) Stratification by cohort / zygosity	Marginal analyses: in the two cohorts, early-life antibiotic use associated with increased risk of asthma (OR=1.34 and OR=1.45) and eczema (OR=1.08 and OR=1.19) Conditional analyses: in the two cohorts, similar results for asthma (OR=1.54 and OR=2.00), but opposing results for eczema (OR=0.99 and OR=1.67) Similar results in MZ and in same-sex DZ twin pairs
Tripicchio 2014	Energy compensation ability scale (COMPX) Body mass index (BMI) adjusted for age and sex Waist circumference (WC) Per cent body fat (BF)	Scores of parental feeding practices: restriction, pressure to eat, and monitoring	Cross-sectional study 64 same-sex twin pairs 39 MZ, 25 DZ Age 3 months	Pearson’s correlations on outcome / exposure differences within pairs	Parental restriction positively associated with BMI (r=0.31) and negatively associated with COMPX (r=-0.27) Parental pressure to eat negatively associated with BMI (r=-0.40), BF (r=-0.38) and WC (r=-0.40) No significant associations for parental monitoring
Yeung 2016	Fine motor, gross motor, communication, personal- social functioning, problem-solving, and overall developmental delay Referral for developmental evaluation	Use of assisted reproductive technology Use of ovulation induction / intrauterine insemination Time at measurement Neonatal variables Parental variables Socioeconomic status	Longitudinal study 1037 twin pairs Unknown zygosity Age 4, 8, 12, 18, 24, 30 and 36 months	Generalized linear mixed models for repeated measurements, including infant-level and mother-level random intercepts Generalized estimation equation (GEE) models (no repeated measurements) Potential confounders included as covariates	Infertility treatments not associated with failing any developmental domain (4 to 36 months) and referral for developmental evaluation (at 30 and/or 36 months)
Zafman 2019	Diagnosis or treatment for asthma/reactive airways during the life Pediatrician's concerns about child’s weight (too heavy) from the age of 2	Delivery order (length of exposure to the maternal vaginal-fecal microbiome)	Cross-sectional study 257 twin pairs Unknown zygosity Age 2-10 years	Chi-square test to assess outcome differences within exposure-discordant pairs	No associations found
